# Supplementary material for: Olive Leaf Processing for Infusion Purposes
Source: Foods. 2023 Jan 30;12(3):591. doi: 10.3390/foods12030591 (PMC9914354; doi:10.3390/foods12030591)
Supplement: Supplementary file 1 [file foods-12-00591-s001.zip]

Archive with 1 entries (1 files):
- foods-2115710-supplementary.pdf
